# Supplementary material for: Ecotoxicological Impact of the Marine Toxin Palytoxin on the Micro-Crustacean Artemia franciscana
Source: Mar Drugs. 2022 Jan 18;20(2):81. doi: 10.3390/md20020081 (PMC8879372; doi:10.3390/md20020081)
Supplement: Supplementary file 1 [file marinedrugs-20-00081-s001.zip]

Archive with 1 entries (1 files):
- marinedrugs-1547030-supplementary.mp4
